# Supplementary material for: Investigating the Impact of Immune-Related Adverse Events, Glucocorticoid Use and Immunotherapy Interruption on Long-Term Survival Outcomes
Source: Cancers (Basel). 2021 May 14;13(10):2365. doi: 10.3390/cancers13102365 (PMC8156819; doi:10.3390/cancers13102365)
Supplement: Supplementary file 1 [file cancers-13-02365-s001.zip]

Archive with 1 entries (1 files):
- cancers-1169127-supplementary.pdf
